# Supplementary material for: Encapsulation of InP/ZnS Quantum Dots into MOF-5 Matrices for Solid-State Luminescence: Ship in the Bottle and Bottle around the Ship Methodologies
Source: Materials (Basel). 2024 Jun 27;17(13):3155. doi: 10.3390/ma17133155 (PMC11242582; doi:10.3390/ma17133155)
Supplement: Supplementary file 1 [file materials-17-03155-s001.zip]

Archive with 1 entries (1 files):
- materials-3069561-supplementary.pdf
